# Supplementary material for: Caveolar communication with xenobiotic-stalled ribosomes compromises gut barrier integrity
Source: Commun Biol. 2020 May 27;3:270. doi: 10.1038/s42003-020-0994-1 (PMC7253476; doi:10.1038/s42003-020-0994-1)
Supplement: Supplementary file 3 — Supplementary Data 1 [file 42003_2020_994_MOESM3_ESM.xlsx]

## Sheet: FIG 1A
	Denson's	Con	cCD	iCD	UC	Vemeire's	Con	cCD	iCD	UC
		5.945	8.6119	10.8405	13.1264		132.9	929.9	480.6	551.3
		8.6	13.8549	9.8725	15.3654		302.3	933.8	469.8	254.4
		10.5393	14.3251	11.2536	23.7914		149.9	152.8	669.1	136
		14.5476	23.3948	12.6233	13.7187		145.3	1159.2	143.4	504
		10.7109	17.3559	8.8645	19.9322		263.7	491.6	222.9	2732.8
		8.207	26.8607	14.5821	13.7172		236.3	1854.8	160.3	1676.2
		11.3045	11.5867	20.4536	22.9723		386	596.9	287.5	457
		9.2623	14.7188	20.213	24.8237		298.1	393.1	553.2	477.9
		10.4975	8.5939	7.6848	24.7786		406.6		478.9	746.7
		10.1802	28.7902	17.6917	15.8686		333.4		230.8	821.9
		12.2725	40.8487	13.2729	19.3717		238.5		551.6	1108.7
		21.9415	35.2896	14.4007	10.6906		330.6		239.6	1814.1
		15.8883	19.4509	14.2795	33.4305		373.2		250.6	369.2
		14.5018	11.7294	19.1823	14.5332		258.7		504.5	533.5
		14.6978	26.2219	14.0682	31.9711		209.9		271	738.7
		14.1384	20.003	15.7934	23.3499		335.4		364.5	1052.4
		13.5995	39.5604	15.2909	52.6489		205.4		704.8	415.8
		14.126	28.0111	21.6268	27.1768		367.7		424.8	544.9
		19.1087	55.1954	19.298	31.8515		512.1		366.4	717.9
		11.0607	33.4983	19.626	17.5694		444.5		189.5	586.9
		15.8916	59.2667	17.1962	25.2885		400.6		188.1	267.1
		17.5443	21.4666	16.4726	19.4164		832.6		282.3	470.2
		22.2593	21.7982	19.9376	32.548				365.6	999.4
		17.2831	17.6005	18.4341	25.4402				252.2	617.5
		19.7774	37.8506	21.1219	18.2205				1484.9	1784.5
		18.6089	19.0007	15.1654	25.7662				359	1147.9
		16.2434	42.3202	12.4202	16.2299				1418.6	1574.1
		21.8664	35.0359	21.5122	46.7236				729.3	514
		19.0741	20.2179	21.9537	28.9185				361.7	591.8
		16.0948	33.4062	27.8521	23.1185				378.9	1185.4
		16.9457	17.1821	13.3895	14.2681				272.6	420.1
		20.0823	38.8428	17.3881	23.6815				837.2	1025.8
		19.1575		41.5	35.7894				400.6	473.8
		21.6062		18.8027	23.9412				966.6	616.1
		20.2441		21.2422	23.0295				1365.9	705.3
		27.3001		29.4326	33.0426				825.1	805.3
		22.0199		20.7323	23.1867				481.8	1355
		20.7636		18.3093	23.8789				475.6	484.6
		16.7999		19.7152	29.2898				378.5	775.7
		17.8324		18.8285	32.5776				297	1194
		19.4677		16.9069	24.9774				271.5	304.1
		25.8325		15.3929	29.5253				319.1	1029.3
		30.8864		22.8091	27.0674				326.6	1173.4
		23.807		29.8652					390.7	580
		19.8461		17.9144					645.9	467
		16.1332		17.9679					1122.9	533.5
		24.5086		53.1097					1409.7	392.2
		18.3636		28.9514					461.9	460.2
		22.3804		20.568					392.4	1052.1
		17.7978		21.6676					190.7	1688.7
		39.0061		22.1323					466.9	792.8
		23.8758		19.8798					346.2	447.2
		19.7475		24.7759					185.5	1867.5
		22.5289		23.5846					398.4	273.3
		15.1973		36.6168					515.1	185.6
				15.7406					254.9	965.8
				14.3948					269.7	1261.2
				21.9157					255.5	1321.3
				14.5026					278.3	615.8
				27.7305					313.9	735.2
									252.7	459
									439	615.6
									335.1	1073.6
									340	869.1
									594.7	617
									237	204.4
									317.1	641.9
										701.1
										3170.9
										803.9
										1644.3
										730.9
										1272.3
										1017.5
										553.2
										309.2
										120.6
										890.1
										686.9
										230.1
										803.9
										125.3
										282.8
										329.2
										382.8
										404
										948.9
										381
										884.4
										329.9
										724.8
										510.1
										1092.9
										558
										341.4
										544.9
										876.3

## Sheet: FIG 1B
		Control	UC	CD
		6835800	184350000	67144000
		57194000	193650000	466850
		4206500	11174000	99889000
		18600000	34602000	55174000
		1689500	47678000	51336000
		18598000	86055000	67596000
		34948000	14975000	24826000
		1796800	10575000	109210000
		25093000	80551000	37254000
		10862000	35302000	7995900
		36621000	25621000	74783000
		20786000	106400000	8603600
		7769900	27734000	30998000
		31643000	35416000	14476000
		3593100	36671000	89380000
		61832000	10836000	6243100
		9738900	67381000	55566000
		11933000	27739000	63014000
		57309000	4064400	13717000
		10359000	40034000	16565000
		42687000	23451000	74545000
		37877000	4844400	150030000
		9017600	15639000	2933600
		15273000	45011000	113740
		39383000	29620000	56017000
		17438000	23791000	86503000
		36692000	7311100	26223000
		28419000	13248000	55316000
		40156000	16743000	74491000
		39574000	13820000	2836900
		71279000	23367000	9189700
		24206000	121670000	16277000
		33424000	45780000	6200500
		85043000	6798700	3176000
		6749600	111140000	36747000
		5751200	101380000	36918000
		4370000	70133000	24579000
		1979800	7000200	117450000
		1649400	6471400	82821000
		63094000	61247000	21670000
			67822000	45597000
			7521900	23986000
				69793000
				106710000
				36936000
				130660000
				78948000
				81148000
				43926000
				12945000
				21673000
				31689000
				2215900
				25777000
				132300000
				63593000
				44988000
				18717000
				68254000
				85752000
				3555200
				72280000
				142890000
				44087000
				2438100

## Sheet: FIG 1C
control	DSS	(from total dataset n=23)
1038.2	1702.1
1238.8	1831.6
1172.4	2144.9
1306.5	1598.5
1201.7	1369.8
	1551.9

## Sheet: FIG 1E
	control	DSS
	100	85.26
	128.79	146.31
	59.88	148.43
	117.49	108.31
	65.26	106.43
	49.42	110.85
	50.01	147.95
	59.88	80.03
	37.13	107.26
	119.16	147.32
	53.36	152.02
	136.95	186.22
	102.36	186.1
	140.66	186.34
	52.2	190.22

## Sheet: FIG 1F
EIF2AK1	control	cCD	iCD	UC	EIF2AK2	control	cCD	iCD	UC	EIF2AK3	control	cCD	iCD	UC	EIF2AK4	control	cCD	iCD	UC
	52.029	45.3927	42.7728	47.3348		7.5554	10.2821	7.134	11.744		20.5619	15.3868	22.5726	21.5471		18.2002	12.6518	12.2188	18.2002
	63.8432	77.9589	40.7657	42.1741		9.2224	17.202	8.5182	5.7255		26.0923	19.7519	17.5059	13.7978		16.2815	12.9526	16.0831	16.2815
	51.2109	50.7612	53.2497	28.1694		5.4924	6.9294	8.3227	8.7454		18.696	20.9507	17.1853	6.7463		10.9592	13.9581	21.1236	10.9592
	42.5377	47.1632	49.7304	45.3226		4.9456	6.7812	10.2539	6.4132		13.0108	17.5435	20.4428	15.1377		13.3029	11.344	11.6418	13.3029
	51.9049	45.8268	42.9135	32.8565		10.438	8.2572	5.944	2.9073		19.7013	23.0175	17.0905	5.9807		17.3564	9.8378	9.9055	17.3564
	47.3152	66.5778	69.5788	53.9972		7.3064	12.9638	8.8208	10.2595		17.6838	23.5366	24.7748	24.6596		12.5086	14.921	11.3477	12.5086
	46.955	22.3931	44.1168	42.6351		6.7582	2.6045	12.3156	4.5401		17.0106	4.8878	24.4872	10.7355		14.7864	16.7732	17.0983	14.7864
	64.6338	56.3855	54.3468	49.1403		10.7204	7.8533	9.5304	5.4564		17.3149	21.1262	21.4707	11.7342		17.4566	12.715	13.3643	17.4566
	65.77	27.0468	67.2704	43.902		10.9236	4.493	10.7238	7.5521		20.612	7.6316	20.864	23.2361		16.8712	13.9572	20.4769	16.8712
	19.4947	77.7275	44.9594	32.3815		2.2894	16.7184	7.6254	5.1849		2.4824	25.446	15.9949	13.4503		13.9443	15.3095	13.4181	13.9443
	48.7241	39.3267	74.6805	48.5137		3.5261	4.2331	13.8589	4.1154		8.3929	12.8156	23.3238	11.5872		12.9979	13.5932	18.3064	12.9979
	37.1189	44.9049	40.0115	65.2605		3.386	13.3571	3.4187	10.6175		7.4026	20.7577	8.7621	19.7934		16.3833	15.5076	12.1521	16.3833
	15.8475	26.5929	51.1162	40.4615		1.7891	3.2284	11.0394	5.2755		1.8408	6.5345	18.2288	20.3489		12.2139	18.3276	13.993	12.2139
	27.2936	40.2589	68.5605	43.9783		2.9217	10.0938	8.2987	6.8066		5.562	13.7327	19.1662	16.2832		13.8871	15.0724	19.8608	13.8871
	52.7485	33.1384	24.7875	62.4328		7.5818	9.7151	2.8571	11.4691		20.5974	17.5159	5.5069	21.777		18.1476	10.9018	12.4417	18.1476
	46.8583	40.483	39.1395	48.28		4.1905	4.7752	11.861	11.1241		12.3109	11.5925	16.7747	24.3482		15.6626	11.3798	17.3181	15.6626
	56.3605	46.3512	63.795	52.1318		8.9704	12.3879	19.0745	12.5543		25.4014	21.1953	29.0271	19.9204		9.345	13.1128	11.9862	9.345
	77.6095	53.7076	56.809	43.8254		7.8215	7.1651	14.2255	13.3556		24.519	16.9819	19.2021	20.0714		12.6143	16.0137	13.7163	12.6143
	64.1954	72.7893	51.9257	55.9898		8.8251	14.3166	5.6204	5.7017		23.0323	23.5331	18.9774	17.102		13.9179	16.3492	14.0232	13.9179
	57.1807	43.6062	85.355	44.2791		6.0023	7.2746	17.0796	4.3551		14.9797	14.5343	25.2296	13.2654		16.0699	20.1935	13.0696	16.0699
	54.6303	45.2275	48.5069	76.9489		6.9652	13.39	7.2427	12.0449		18.6427	18.6205	14.1152	18.2907		14.7417	12.294	20.061	14.7417
	23.0174	52.9098	57.3603	71.6384		2.44	15.4989	10.2861	18.2295		3.9317	19.6628	22.2708	30.9939		13.6758	18.713	11.6021	13.6758
	47.2513	62.3562	58.2414	18.5789		9.3605	12.5182	10.4552	2.371		19.4544	25.496	20.1735	3.4274		14.8906	12.3425	17.76	14.8906
	22.6538	17.3719	60.2253	52.6642		2.5297	4.5614	8.9708	8.5743		4.3031	7.2502	23.4188	18.6251		15.947	14.8524	18.9257	15.947
	54.8008	69.4187	75.9064	46.5797		7.2153	8.3452	17.8189	8.5843		14.6795	23.5229	25.6981	26.6049		9.8335	17.8186	18.3216	9.8335
	49.3064	38.6966	53.4177	61.6641		7.7416	3.1751	11.7274	11.9817		20.9334	7.3089	22.0685	26.4657		19.2924	16.1068	12.062	19.2924
	56.5491	55.2948	57.4804	51.4917		8.9421	6.4695	8.8264	12.3695		18.2059	14.1829	21.5358	21.3853		19.0763	14.7612	16.3725	19.0763
	57.8349	50.0736	44.4056	40.8063		8.3215	13.3347	3.9465	7.7104		25.2144	21.5422	13.8208	18.401		18.3646	13.1645	20.1132	18.3646
	52.1573	52.2828	46.8569	68.773		7.038	10.9636	5.821	13.4924		18.0433	16.8074	27.4076	24.7828		10.4053	14.4438	10.7134	10.4053
	26.0537	42.7023	38.6166	45.3021		3.15	14.0608	6.2026	7.3048		4.8391	21.9403	22.2274	19.1092		14.4332	12.0583	12.9367	14.4332
	64.397	54.1808	34.1918	51.1201		6.7546	11.193	8.826	10.0904		16.3293	23.9907	16.1685	22.015		12.7753	11.661	14.9817	12.7753
	57.5506	64.147	78.5943	46.3182		9.5696	12.8128	13.4614	9.4213		17.362	23.2305	20.807	19.6102		19.2137	12.8851	18.3708	19.2137
	20.2285		40.1593	63.9853		2.9396		15.3302	12.7433		5.3959		20.1493	24.9761		11.6848		16.1637	11.6848
	51.8062		48.3328	61.2292		9.8038		9.2655	13.7972		17.7866		18.4742	25.29		24.1847		15.752	24.1847
	34.699		46.5616	73.6867		4.9275		6.9636	15.6879		11.7065		20.1631	23.2831		16.9113		11.4929	16.9113
	34.987		49.8498	50.7457		3.7504		7.4315	7.6926		13.4297		16.9527	18.7086		18.0868		12.5427	18.0868
	33.868		53.322	54.1346		5.8228		7.4705	9.0334		15.7368		20.3858	17.8051		8.9594		12.9705	8.9594
	39.9328		70.7841	49.7955		6.8114		16.5104	9.3164		16.1615		26.133	23.0294		15.0401		11.0902	15.0401
	24.2609		52.6332	29.803		2.3079		6.1701	2.8367		4.5315		15.4732	5.5598		16.5021		15.2732	16.5021
	46.946		39.1155	32.3383		8.2484		4.8259	10.3125		17.3131		12.1571	18.7607		12.7517		12.1448	12.7517
	49.3197		65.977	45.6852		7.051		14.9061	9.1157		21.6735		20.8272	22.8317		12.7499		14.0986	12.7499
	26.9241		56.1511	72.5845		3.6292		7.9465	10.2946		6.3259		20.8224	25.0832		17.3143		17.0348	17.3143
	55.526		44.0525	48.7376		6.6832		5.9729	11.304		17.9235		16.336	19.9046		10.5021		18.2741	10.5021
	49.9325		67.6393			4.2625		11.4908			13.6238		17.8367			15.9543		18.0808	15.9543
	53.7639		46.9131			5.7461		7.3067			15.0179		17.8464			13.2131		18.5754	13.2131
	44.014		36.9803			4.3076		2.9974			15.0305		7.9536			10.7183		12.7241	10.7183
	43.7631		56.9418			7.9638		7.026			20.5896		16.627			15.7252		13.9412	15.7252
	57.9579		22.644			9.589		3.4597			24.4805		5.8201			16.8668		11.6147	16.8668
	46.7435		63.8665			6.3441		12.4389			19.609		19.1743			16.7107		12.9525	16.7107
	47.5721		52.4664			6.7084		5.822			14.4384		18.019			20.788		12.8057	20.788
	52.8184		57.494			8.1103		8.0255			21.5293		19.1018			17.2527		14.9905	17.2527
	52.1002		39.4046			10.2685		9.0129			20.9319		15.9026			12.96		13.8918	12.96
	67.0488		56.7586			8.3857		6.2645			25.6367		15.0917			17.9803		9.7394	17.9803
	58.0426		46.2538			9.5777		8.2374			21.1755		19.9976			15.9479		16.6871	15.9479
	36.0682		69.1645			6.0529		12.5184			12.2293		25.1634			13.1328		13.3648	13.1328
			17.2369					2.582					2.8167					11.8352
			58.5774					8.7132					20.6807					17.299
			64.4734					18.403					22.2081					17.4889
			52.4369					10.5528					23.2647					11.5405
			54.1039					7.2926					19.6058					10.4634

## Sheet: FIG 1G
PKR	Normal	Inactive	Active	CAV1	Normal	Inactive	Active
	433.5	368.9	589.8		132.9	553.2	929.9
	568.4	467.8	665.6		302.3	309.2	933.8
	410.3	708.8	396.8		149.9	120.6	152.8
	476.9	501.1	786.7		145.3	890.1	1159.2
	474.7	542.8	573.7		263.7	686.9	491.6
	457.6	477.2	799.4		236.3	230.1	1854.8
	470.3	474.7	755.5		386	803.9	596.9
	561.2	481.7	630.7		298.1	125.3	393.1
	580.9	609.3	656.1		406.6	282.8	551.3
	563.7	509.5	467.2		333.4	329.2	254.4
	583.7	414.8	481.6		238.5	382.8	136
	415	357.1	592.9		330.6	404	504
	563.3	390.6	561		373.2	948.9	1676.2
	596.5	399.2	718.3		258.7	381	457
	430.8	571.5	679.7		209.9	884.4	477.9
	464.9	245.4	720.8		335.4	329.9	746.7
	577	395.7	778.7		205.4	724.8	821.9
	218.4	459.4	907.1		367.7	510.1	1108.7
	644.3	468.1	638.7		512.1	1092.9	1814.1
	499.3	341.8	620.2		444.5	558	369.2
	820.7	355.4	572.4		400.6	341.4	533.5
	556.1	530.8	721.5		832.6	544.9	738.7
		547.7	570.8			876.3	1052.4
		497.2	786.4			346.2	415.8
		434.7	664.7			185.5	544.9
		618.5	681.9			398.4	717.9
		587.4	743.2			515.1	586.9
		508.3	658			254.9	267.1
		614.5	874.8			269.7	470.2
		542.5	612.6			255.5	999.4
		465.7	451.3			278.3	617.5
		516.8	416			313.9	1784.5
		448	438			252.7	1147.9
		588.4	746.4			439	1574.1
		776.8	585.3			335.1	514
		607.9	538.9			340	591.8
		580.9	545.2			594.7	1185.4
		591.1	566.1			237	420.1
		608.7	495.9			317.1	1025.8
			626.5				473.8
			569.9				616.1
			590				705.3
			932.8				805.3
			500.6				1355
			442.4				484.6
			530.4				775.7
			619.7				1194
			748.9				304.1
			475.8				1029.3
			651.1				1173.4
			494.9				580
			738.2				467
			711.4				533.5
			676.2				392.2
			486.7				460.2
			673.9				1052.1
			616.7				1688.7
			597.6				792.8
			476.7				447.2
			704.9				1867.5
			754.2				273.3
			428.8				185.6
			527.1				965.8
			685.1				1261.2
			698.6				1321.3
			596.9				615.8
			487.1				735.2
			514.5				459
			553.6				615.6
			609.9				1073.6
			672.9				869.1
			593.5				617
			589.3				204.4
			595.2				641.9
			767.2				701.1
			453.4				803.9
			686.2				1644.3
			457.4				730.9
			707.7				1272.3
			418				1017.5
			577.6				480.6
			688.8				469.8
			869.5				669.1
			562.2				143.4
			835.4				222.9
			717.6				160.3
			534.6				287.5
			460.9				553.2
			521.2				478.9
			569.9				230.8
			762.2				551.6
			622.4				239.6
			502.9				250.6
			629.1				504.5
			402.1				271
			502.3				364.5
			354.7				704.8
			703.5				424.8
			476.1				366.4
			496				189.5
			485.4				188.1
			611.1				282.3
			511				365.6
			508.1				252.2
			568.2				1484.9
			573.6				359
			489.7				1418.6
			572.9				729.3
			948.3				361.7
			487				378.9
			501.2				272.6
			623.2				837.2
			655.6				400.6
			524.1				966.6
			576.3				1365.9
			567.6				825.1
			463				481.8
			618.2				475.6
			670.5				378.5
			654.1				297
			658.4				271.5
			777.6				319.1
			572.8				326.6
			624.5				390.7
			835.1				645.9
			652.5				1122.9
			641.6				1409.7
			728.5				461.9
			753.9				392.4
			657.4				190.7
			676.3				466.9
			518.4
			547.8

## Sheet: FIG 1H
	ATF4	Low	High		CHOP	Low	High
		753.8	760.9			52.3	128.8
		506.2	995.5			77.1	102.5
		452.7	532.4			97.4	127.6
		722.9	778.7			73.9	139.4
		639.9	575.8			89.4	90.4
		437.6	695.2			105.1	106.5
		835	712.3			98.8	86.7
		476.2	899.1			98.5	120.1
		326.4	710.5			77.5	98.7
		618.1	683.8			133.9	116.6
		430.5	967			93.2	120.7
		785.3	847.8			95.6	104.1
		672.4	722.9			105.5	112.9
		1111.6	763.4			102.6	79.3
		755	1039.3			92.8	133.5
		393.2	723.3			92.5	113.3
		706	739.3			89	103.1
		555.7	758.8			100.5	107.7
		531.4	625.3			114	102.5
		903.9	710.8			98.3	112
		831.9	612.1			123.7	97.9
		461.2	763.6			94.5	157.1
		822.2	766.8			104.3	133.2
		773.7	894.1				124.7
		396.1	896.7				98.5
		933.1	631.4
		1078	716.7
		870	750.7
		314	652.3
		664.3	809.4
		798.1	562.3
		567.7	1083
		721.6	782.7
		814.5	931
		706.7	738.9
		427.8	816.4
		708.5	731.7
		955.7	633.8
		750	709.5
		661.2	703
		808.9	957.9
		619.4	973.6
		683.4	713.5
		880.5	848.8
		792.5	990.4
		701.8	740.1
		718.9	630.7
		588.2	662.6
		874.1	857.2
		730.6	804.7

## Sheet: FIG 1I
	DENSON'S	Low	High		VEMEIRE'S	Low	High
		5.945	15.3929			367.7	551.3
		8.6	28.9185			329.9	461.9
		10.5393	22.5289			558	586.9
		13.1264	22.8091			271	378.5
		14.5476	15.1973			341.4	415.8
		10.7109	55.1954			404	933.8
		10.8405	29.8652			553.2	481.8
		8.6119	23.1185			948.9	1073.6
		15.3654	33.4983			724.8	460.2
		9.8725	14.2681			152.8	533.5
		23.7914	23.6815			381	392.4
		8.207	17.9144			250.6	457
		11.3045	17.9679			149.9	544.9
		11.2536	35.7894			382.8	965.8
		9.2623	53.1097			330.6	3170.9
		13.8549	23.9412			617.5	1017.5
		14.3251	23.0295			730.9	1261.2
		10.4975	28.9514			273.3	364.5
		12.6233	33.0426			209.9	447.2
		8.8645	59.2667			132.9	1644.3
		10.1802	20.568			185.5	120.6
		12.2725	21.4666			1784.5	467
		21.9415	21.6676			1355	143.4
		14.5821	23.1867			252.7	1676.2
		13.7187	23.8789			999.4	477.9
		15.8883	21.7982			701.1	533.5
		23.3948	17.6005			803.9	1122.9
		14.5018	37.8506			236.3	580
		14.6978	29.2898			510.1	717.9
		19.9322	19.0007			160.3	1147.9
		17.3559	42.3202			1365.9	1194
		13.7172	22.1323			335.4	1409.7
		26.8607	32.5776			278.3	1867.5
		11.5867	24.9774			254.4	596.9
		20.4536	19.8798			309.2	478.9
		14.1384	35.0359			1092.9	641.9
		13.5995	24.7759			386	335.1
		22.9723	20.2179			263.7	297
		24.8237	23.5846			803.9	746.7
		24.7786	36.6168			304.1	1052.4
		14.126	33.4062			704.8	1159.2
		20.213	29.5253			792.8	1854.8
		15.8686	15.7406			145.3	400.6
		19.3717	17.1821			230.1	326.6
		19.1087	14.3948			136	669.1
		7.6848	38.8428			125.3	480.6
		17.6917	21.9157			366.4	267.1
		11.0607	27.0674			392.2	821.9
		13.2729	14.5026			729.3	705.3
		14.4007	27.7305			615.8	1418.6

## Sheet: FIG 2B
	Vehicle	RIS-1	RIS-2
	185.603	400.887	122.057
	17.8608	373.539	149.087
	126.88	341.474	169.121
	95.6637	267.116	219.735
	30.1036	311.371	302.838
	79.9229	332.835	251.429
	57.9282	141.773	212.527
	86.0178	482.929	177.177
	194.878	270.031	448.692
	193.447	303.633	454.893
	31.6936	202.457	156.984
		265.367	385.623
		202.192	359.6
		275.967	338.453
		127.516	407.247
		205.319	345.714
		141.031	317.784
		277.239

## Sheet: FIG 2C
											vehicle			RIS-1			RIS-2
									ATF3	1	1	1	1	3.8456	3.53868	3.32467	3.9266	3.58825	3.39469
										6	1	1	1	1.56174	1.51903	1.49812	1.97218	1.85291	1.81478
										12	1	1	1	0.461087	0.477348	0.484011	0.793434	0.80451	0.80451
									ATF4	1	1	1	1	1.25111	1.25111	1.24247	1.07421	1.07421	1.08168
										6	1	1	1	1.49812	1.55095	1.56174	2.07023	2.15815	2.18827
										12	1	1	1	3.10181	3.08039	3.03798	4.51956	4.42655	4.33545
									CHOP	1	1	1	1	5.25325	5.21696	5.1096	3.87254	3.79284	3.71479
										6	1	1	1	2.38361	2.40019	2.41689	2.26544	2.24979	2.23425
										12	1	1	1	1.74486	1.76922	1.76922	2.37213	2.37213	2.35574
									GRP78	1	1	1	1	0.84277	0.814062	0.797309	0.595957	0.600102	0.59184
										6	1	1	1	0.555997	0.563759	0.559864	0.521158	0.517558	0.517558
										12	1	1	1	0.127019	0.127902	0.127902	0.157801	0.165647	0.166799
									CAVIN1	1	1	1	1	2.60848	2.5548	2.50222	2.01849	1.97695	1.9633
										6	1	1	1	2.07505	2.08949	2.08949	3.4817	3.3631	3.33987
										12	1	1	1	0.652076	0.634245	0.625513	1.08386	1.09899	1.09899
									CAV-1	1	1	1	1	0.935112	0.897019	0.87249	0.988477	0.941661	0.909585
										6	1	1	1	2.17822	2.16317	2.13339	3.43377	3.5303	3.55486
										12	1	1	1	1.52955	1.54019	1.54019	3.42518	3.44901	3.42518

[truncated: 36 more sheets: FIG 2D, FIG 2G, FIG 2H, FIG 2I, FIG 2J, FIG 3B, FIG 3D, FIG 3F, FIG 3H, FIG 3J, FIG 4A, FIG 4C, FIG  4D, FIG 4E, FIG 4G, FIG 4I, FIG 4K, FIG 4L, FIG 4M, FIG 5E …]
